# Supplementary material for: Predictive Computational Modeling of the Mucosal Immune Responses during Helicobacter pylori Infection
Source: PLoS One. 2013 Sep 5;8(9):e73365. doi: 10.1371/journal.pone.0073365 (PMC3764126; doi:10.1371/journal.pone.0073365)
Supplement: Table S2 — Table of model assumptions. Table of assumptions were taken biologically or theoretically to ensure proper modulation of species in the immune responses to Helicobacter pylori model. (XLSX) [file pone.0073365.s007.xlsx]

## Sheet: Sheet1
Assumption No.	Description	Explanation
1	The changes in the model are triggered by addition of Helicobacter pylori only. A lack of H. pylori in the system triggers no change in the concentration of the species, showing a baseline homeostatic level.	The aim of the H. pylori model is to show how infection modulates the different immune cell subsets upon infection. Therefore, we included two different scenarios: uninfected and infected.
2	H. pylori only translocate into the gastric LP after a substantial number of epithelial cells (E) have been damaged (E_damaged).	H. pylori causes host epithelial cell cytoskeletal rearrangement mediated by the translocation and tyrosine phosphorilation of CagA and VacA. Therefore, H. pylori is able to translocate directly into the gastric LP (Bin Su et al, JMM, 2003).
3	Epithelial cells infected with H. pylori secrete microbicidal peptides and inflammatory factors at a constant rate. Degradation of these factors is also constant.	Helicobacter pylori induced IL-8 espression in the gastric epithelial cells is associated with the CagA positive phenotype (Crabtree et al. J Clin Pathol 1995). Theoretically, we assume the secretion is constant since the scale of the model is in the cell-cell interaction and these secretions would be in the intracellular scale.
4	The amount of naïve macrophages (M0) and naïve T cells (nT) is fixed in the ODE-based system.	Theoretically, the source of macrophages (M0) and T cells (nT) needs to be fixed in the ODE-based model to ensure the chronicity of the effector phenotypes.
5	Dendritic cells can detect H. pylori in the epithelium and fagocite, thus converting its state into effector (eDC) or tolerogenic dendritic cells (tDC).	One of the properties of dendritic cells is to express tight junction proteins and penetrate gut epithelial monolayers to sample bacteria (Rescigno et al. Nat Immunol. 2001)
6	The conversion of epithelial cells from healthy to damaged has been computationally estimated. Thus, it does not represent any experimental data yet. However, its trend helps to support the estimation of T cell and DC behaviors.	Whereas our calibration databas has extensive time-dependent information about myeloid and T cell subsets, it does not contin data for epithelial cells. Therefore, the calibration process estimated values for the parameters controlling this transition that fit with the whola picture of the model.
7	The rates of translocation from the LP to GLN are 0.1 in all T cell populations.	We theoretically assigned 0.1 to translocation reactions in the model since the resulting dynamics in the gastric LP fitted the experimental data.
8	The conversion from Th17 to Treg and viceversa occurs at 0.1 cells/sec.	We theoretically assigned 0.1 to plasticity reactios in the model since the resulting dynamics in the gastric LP fitted the experimental data. Further investigation is needed to evaluate how rapidly Th17 convert into Treg in H. pylori infection context.
9	The DCs translocation from the LP to the GLN is mediated through the lymphatic system, although is represented as a direct transport.	Biologically, CD4+ T cells will translocate into the LP through the lymphatic system. However, for model simplification, thelymphatic system is not represented. Therefore, the translocation is assumed to by-pass the lymphatic system and it is done directly.
10	H. pylori can replicate in the gastric LP as well as in the lumen. Such replication is maintained using an equilibrium function.	Some studies point out the ability of H. pylori to replicate even when it is located inside the gastric mucosa (Wroblewski et al Clin Microbiol Rev. 2010). We wanted to represent this event in the model. However, in order to keep a controllable steady-state, we needed to implement an equilibrium function.
11	The conversion from M1 to M2 and viceversa occurs at 0.1 cells/sec.	Theoretically, this rate of 0.1 in the conversion from M1 to M2 fits the experimental data.
12	The degradation of T cells is constant is all compartments.	Theoretically, T cells degrade at the same rate constant to preserve the effect of H. pylori upon CD4+ T cells and not the effect of creation or degradation.
13	The degradation of dendritic cells is constant in all compartments.	Theoretically, we needed to apply a constant degradation rate in dendritic cells to fit the experimental data.
14	The activation of macrophages by T cells is not performed by the T cell itself but by secreted factors such as IFNγ or IL-1b.	Biologically, CD4+ T cells orchestrate innate immune responses via the secretion of factors into the environment or the binding of specific receptors, such as TCR or CD4. After CD4+ T cell expansion, CD4+ T cells secrete factors into the environment that further activate macrophages. Since this is done in the intracellular scale, we could not represent that directly.
15	The secretion of such factors is constant.	We assumed that the secretion was constant to be able to reproduce this phenomena indirectly.
16	H. pylori is given to the system three times at days 0, 2 and 4 to follow experimental procedures with our in vivo animal models.	To synchronize our experimental approaches with our computational model we represented the infection exactly as to how it happens with our animal studies. Therefore, H. pylori was given three times at day 0, 2 and 4
17	The activation of T cells by eDCs is mediated by secreted factors as well as the interaction in-between MHC-II and the TCR.	Biologically, CD4+ T cells need three signals to fully differentiate: a cytokine signal, a co-stimulatory signal, and the TCR signal. In the model, we assume that eDCs influence the generation of CD4+ T cells to represent these three scenarios.
18	A costimulatory signal always occurs when T cells are activated. Those receptors are considered to be constant throughout the infection.	In order to equally weight the co-stimulatory signal in the model when CD4+ T cells are activated, in comparison to cytokine signaling or TCR signaling, we needed to consider that the expression of receptor was constant throughout the infection
19	Chemokine gradient do not affect the model system.	Theoretically, since chemokines are not represented in the model, chemokine gradient do not affect the model system in ODE. In ABM, we are working towards an implementation to represent this chemokine gradient.
