# Supplementary material for: Predictive Computational Modeling of the Mucosal Immune Responses during Helicobacter pylori Infection
Source: PLoS One. 2013 Sep 5;8(9):e73365. doi: 10.1371/journal.pone.0073365 (PMC3764126; doi:10.1371/journal.pone.0073365)
Supplement: Table S3 — Immunophenotypic markers used in flow cytometry to characterize immune subsets. Different immune cell markers were used to characterize Th1, Th17, Treg, M1, M2 and effector and tolerogenic dendritic cells in both gastric lamina propria and gastric lymph nodes. (XLSX) [file pone.0073365.s008.xlsx]

## Sheet: Sheet1
State	Description	Experimental Marker
Th1{LP}	CD4+ T helper 1	CD4+ CD3+ IFNg+ Tbet+
Th17{LP}	CD4+ T helper 17	CD4+ CD3+ RORgt+ IL-17+
iTreg{LP}	Regulatory T cell	CD4+ CD3+ CD25+ FOXP3+
Th1{GLN}	CD4+ T helper 1	CD4+ CD3+ IFNg+ Tbet+
Th17{GLN}	CD4+ T helper 17	CD4+ CD3+ RORgt+ IL-17+
iTreg{GLN}	Regulatory T cell	CD4+ CD3+ CD25+ FOXP3+
eDC{LP}	Effector dendritic cell	CD11c+ MHCII+ IL-12+
tDC{LP}	Tolerogenic dendritic cell	CD11c+ MHCII+ IL-10+
eDC{GLN}	Effector dendritic cell	CD11c+ MHCII+ IL-12+
tDC{GLN}	Tolerogenic dendritic cell	CD11c+ MHCII+ IL-10+
M1	Classically Activated Macrophage	F4/80+ CD11b+ IL-12+
M2	Alternatively Activated Macrophage	F4/80+ CD11b+ IL-10+
