# Supplementary material for: Predictive Computational Modeling of the Mucosal Immune Responses during Helicobacter pylori Infection
Source: PLoS One. 2013 Sep 5;8(9):e73365. doi: 10.1371/journal.pone.0073365 (PMC3764126; doi:10.1371/journal.pone.0073365)
Supplement: Table S4 — Table of model predictions. Table of prediction computed in the Immune responses to Helicobacter pylori model by either the ODE- or ABM-system, as well as how experimental data supports such predictions. (XLSX) [file pone.0073365.s009.xlsx]

## Sheet: Sheet1
Number	Prediction in ODE	Prediction in ABM	Experimental data
1	Helicobacter pylori triggers an expansion of the CD4+ T cell population in the gastric lamina propria (LP) characterized by a mild Th17 (first) expansion, a chronic Th1 response and a predominant Treg response over time	Helicobacter pylori triggers an expansion of the CD4+ T cell population in the gastric lamina propria (LP) characterized by a chronic upregulation of Th1, with a mild Th17 expansion peaking around day 30 and a predominant Treg response over time	Wild-type mice infected with H. pylori 26695 showed a dominant chronic Th1 response up to day 60. Regulatory T cells peaked at day 30 on its maximum expression and Th17 remained under mild expansion with an increasing behavior over time (Table S1)
2	H. pylori causes tissue damaged at a very first stage of the infection. However, in a meridian stage, Th1 and M1 start shifting this influence to be the main cause of inflammation in the gastric LP by the end of the infection.	H. pylori is th emain cause of tissue damage during the first 2 weeks of infection. However, in a meridian stage, Th17 and M1 start shifting this influence. The epithelial cell damage is also triggered by Th1 at that point, being the main cause of inflammation in the gastric LP by the end of the infection.	To validate this prediction, wild-type mice infected with H. pylori SS1 showed increased expression of IL17A and IFNg in CD4+ T cells in the gastric LP, accompanied by an increase of the thickness of the gastric mucosa characterized by the elongation of the gastric pits and moderate depletion of chief cells at the base of glands. This results were also found in mice given antibiotics, concluding …
3	A lack of PPARγ in CD4+ T cells enhances pro-inflammatory responses upregulating Th1 and Th17 responses and M1 macrophages. The Treg and M2 population are signifincalty decreased with the lack of PPARg. No differences were found in dendritic cells.	A lack of PPARγ in CD4+ T cells enhances pro-inflammatory responses upregulating Th1 and Th17 responses. The Treg population is signifincalty decreased with the lack of PPARg.	This prediction has not been validated yet
4	The lack of PPARγ in the myeloid subset triggers an upregulation of effector dendritic cells and M1 macrophages, while it downregulates tolerogenic dendritic cells and M2 macrophages. Potential lower loads of H. pylori are found in the gastric LP for this reason.	The lack of PPARγ in the myeloid subset triggers an upregulation of Th17 in both the gastric LP and gastric lymph nodes. We observed no changes in Th1 and Treg in the LP. The Treg population in the gastric lymph nodes was downregulated with the deletion of PPARg.	This prediction has not been validated yet
5	Constitutive pro-inflammatory epithelial cells trigger a higher load of H. pylori in the gastric LP than a wild-type epithelial cell infected with H. pylori.	Epithelial cells with increased rates of conversion into pro-inflammatory epithelial cells trigger a higher load of H. pylori in the gastric LP than wild-type epithelial cells infected with H. pylori	This prediction has not been validated yet
6	The levels of Th1 and Th17 are dose-dependent: the higher the dose of initial H. pylori given in the lumen compartment, the higher the levels of Th1 and Th17 in the gastric LP	Increasing doses of H. pylori in the lumen trigger a dose-response effect on Th1 and Th17 in the gastric LP and GLN.	To validate this prediction, wild-type mice were infected with either 0, 10e8, 10e9 or 10e10 CFU/mL of H. pylori 26695 and increasing expression of IFNg, T-bet and RORgt were found in splenic CD4+ T cells, concluding that Th1 and Th17 are dose-dependent systemically. (Figure S3)
