# Supplementary material for: Predictive Computational Modeling of the Mucosal Immune Responses during Helicobacter pylori Infection
Source: PLoS One. 2013 Sep 5;8(9):e73365. doi: 10.1371/journal.pone.0073365 (PMC3764126; doi:10.1371/journal.pone.0073365)
Supplement: Table S5 — Evolution of parameter values used in the Agent-Based Model (ABM) and Ordinary Differential Equation (ODE)-based Helicobacter pylori infection models. Model parameters in the ODE model were obtained from experimental data in mice by running a Particle Swarm algorithm embedded in COPASI. These values were the starting point for optimization methods that would generate the parameter values for the ABM in ENISI. Given that most parameter optimization methods are localized, the starting point is important and can have a significant impact on the chosen estimated parameter value. Thus, narrowing the search using the parameters of the ODE model represents an efficient way to obtain values for ABM models. Furthermore, the semantics of the ABM are slightly different from the ODE model, in part due to inherent assumptions of the ODE model and also how the ENISI software is set up, making the parameter sets different as well. (XLSX) [file pone.0073365.s010.xlsx]

## Sheet: Sheet1
	Parameter	Parameter Description	Parameter value
			ODE	Iteration 1	Iteration 2	Iteration 3	Iteration 4	Iteration 5	Iteration 6	Iteration 7	Iteration 8	Final ABM
	aT	Probability of resting T cell stimulation	0.001	0.01	0.1	1	1	1	0.75	0.5	0.5	0.5
	p17	Probability of resting T cell stimulation to Th17 vs. Th1 by eDC or M1	0.0001	0.01	0.1	0	0.1	0.1	0.25	0.25	0.25	0.25
	anTreg	Probability of resting nTreg stimulation	0.001	0.01	0.1	1	1	1	0.5	0.5	0.5	0.5
	vT	fraction of active T cells that become memory T cells	0.005	0.05	0.01	0.1	0.1	0.1	0.25	0.25	0.5	0.5
	a1	co-efficient of M1 à M2 activators	0.1	0.5	0.5	1	1	1	1	5	5	5
	i1	co-efficient of M1 à M2 inhibitors	0.1	0.5	0.75	1	1	1	1	1	1	1
	y1	exponent of M1 à M2	0.1	1	2	4	4	4	4	4	2	2
	a2	co-efficient of M2 à M1 activators	0.1	0.3	0.5	1	1	1	1	1	1	1
	i2	co-efficient of M2 à M1 inhibitors	0.1	0.1	0.5	1	1	1	1	1	1	1
	y2	exponent of M2 à M1	0.1	0.5	0.75	4	4	4	4	4	2	2
	ar	co-efficient of iTreg à Th17 activators	0.0001	0.01	0.1	0.1	1	1	1	5	5	5
	ir	co-efficient of iTreg à Th17 inhibitors	0.0001	0.01	0.1	1	1	1	1	1	1	1
	yr	exponent of iTreg à Th17	0.0001	0.01	0.1	4	4	4	4	4	2	1
	a17	co-efficient of Th17 à iTreg activators	0.0001	0.002	0.1	1	1	1	1	1	1	1
	i17	co-efficient of Th17 à iTreg inhibitors	0.0001	0.001	0.1	0.1	1	1	1	5	5	5
	y17	exponent of Th17 à iTreg	NA	4	4	4	4	4	4	4	2	1
	vBM	probability that commensal bacteria induces inflammatory phenotype in macrophages	0.5	0	0	0.9	0.5	0.05	0.25	0.25	0.5	0.5
	vBD	probability that commensal bacteria induces inflammatory phenotype in dendritic cells	0.5	0	0	0.9	0.5	0.05	0.25	0.25	0.5	0.25
	vBs	probability that commensal bacteria induces inflammatory phenotype in ‘sampling’ dendritic cells	0.5	0	0	0.9	0.5	0.05	0.25	0.25	0.5	0.5
	vEC	Probability that EC transitions to pEcell upon contact within flammatory factors	0.1	0.1	0.01	0.01	0.01	0.1	0.1	0.1	0.25	0.25
	vEB	Probability that EC is damaged by microbial toxins	0.1	0.5	0.5	1	1	1	0.5	0.5	0.5	0.5
	br	Ability of commensal or inflammatory bacteria to induce chemoattractant expression in epithelial cells	1e-05	0.001	0.1	1	1	1	0.5	0.5	0.5	0.25
	uCE	Probability that pEcell is killed by inflammatory factors	0.001	0.01	0.1	1	1	1	0.5	0.5	0.5	0.25
	bd	Relative amount of microbicide secreted by pECell, pEC noR in response to commensal or inflammatory bacteria	0.0001	0.0001	0.1	1	1	1	0.5	0.5	0.5	0.25
	uM1	Ability of M1 to eliminate bacteria	0.1	0.3	0.5	1	1	1	0.5	0.5	0.5	0.5
